# Supplementary material for: Electro-Optic Response of Polymer-Stabilized Cholesteric Liquid Crystals with Different Polymer Concentrations
Source: Polymers (Basel). 2024 Aug 28;16(17):2436. doi: 10.3390/polym16172436 (PMC11398086; doi:10.3390/polym16172436)
Supplement: Supplementary file 1 [file polymers-16-02436-s001.zip]

Archive with 1 entries (1 files):
- polymers-3128858-supplementary.pdf
